# Supplementary material for: SENP6-Mediated deSUMOylation of VEGFR2 Enhances Its Cell Membrane Transport in Angiogenesis
Source: Int J Mol Sci. 2023 Jan 29;24(3):2544. doi: 10.3390/ijms24032544 (PMC9916989; doi:10.3390/ijms24032544)
Supplement: Supplementary file 1 [file ijms-24-02544-s001.zip]

Archive with 2 entries (2 files):
- ijms-2147197-supplementary.pdf
- Original Images .pdf
